# Supplementary material for: Ultrastructural Imaging of Activity-Dependent Synaptic Membrane-Trafficking Events in Cultured Brain Slices
Source: Neuron. 2020 Dec 9;108(5):843–860.e8. doi: 10.1016/j.neuron.2020.09.004 (PMC7736621; doi:10.1016/j.neuron.2020.09.004)
Supplement: Table S1. Ultrastructural Parameters, Related to Figures 4, 5, 6, 7, S1, S5, and S6 — (A) 3D Electron tomographic (30,000× magnification) analysis of AZ-proximal (0-100 nm) vesicle pools at MF-CA3 pyramidal cell AZ profiles in wild-type organotypic slices frozen at 2mM and 4 mM extracellular Ca2+. Related to Figures S1A–S1H. (B) 3D Electron tomographic (30,000× magnification) analysis of AZ-proximal (0–100 nm) vesicle pools at Schaffer Collateral AZ profiles in wild-type organotypic slices frozen at 2mM and 4 mM extracellular Ca2+. Related to Figures S1I–S1O. (C) 2D TEM analysis of AZ-proximal Vesicles (0 to 10 nm) at MF-CA3 pyramidal cell AZ profiles in Dock10-Cre;Ai32 organotypic slices frozen after strong stimulation (100 × 20 Hz, 5 ms pulses, 2 mM extracellular Ca2+). Related to Figures 4E–4J. (D) 3D Electron tomographic (30,000× magnification) analysis of AZ-proximal (0–100 nm) vesicle pools at MF-CA3 pyramidal cell AZ profiles in Dock10-Cre;Ai32 organotypic slices frozen after strong stimulation (100x 20Hz, 5 ms pulses, 2 mM extracellular Ca2+). Related to Figures 5G–5N. (E) 2D TEM analysis of putative endocytic events at MF-CA3 pyramidal cell AZ profiles in Dock10-Cre;Ai32 organotypic slices frozen after strong stimulation (100 × 20 Hz, 5ms pulses, 2mM extracellular Ca2+). Related to Figures 6P–6S. (F) 3D Electron tomographic (5,000× magnification) analysis of putative endocytic events at MF-CA3 pyramidal cell AZ profiles in Dock10-Cre;Ai32 organotypic slices frozen after strong stimulation (100 × 20 Hz, 5 ms pulses, 2 mM extracellular Ca2+). Related to Figures 7W–7Z. (G) 2D TEM analysis of AZ-proximal Vesicles (0–10 nm) at MF-CA3 pyramidal cell AZ profiles in Nex-Cre;Ai32 organotypic slices frozen after mild stimulation (20 × 10 Hz, 2ms pulses, 2 mM extracellular Ca2+). Related to Figures S5A–S5F. (H) 3D Electron tomographic (30,000× magnification) analysis of AZ-proximal (0–100 nm) vesicle pools at MF-CA3 pyramidal cell AZ profiles in Nex-Cre;Ai32 organotypic slices frozen after mild stimulation (20 × 10Hz, 2 ms pulses, 2 mM extracellular Ca [file mmc2.xlsx]

## Sheet: S1A - 3D WT MF
CA3_WT_NoStim_2mM vs 4mM Ca
in the presence of TTX, CNQX, D-APV
	Figure S1B-S1C	Number of docked SVs (0-2 nm) per 0.01 µm2 active zone area		Number of SVs within 0-40 nm per 0.01 µm2 active zone area		Number of SVs within 0-100 nm per 0.01 µm2 active zone area		Proportion of Docked SVs (0-2 nm) from vesicles within 0-40 nm (%)		Mean active zone area (0.01 µm2)
	Number of synaptic vesicles (SVs; <60 nm) normalized to active zone area
	WT no Stimulation Control (2 mM extracellular Ca2+); (N= 2 cultures; 2 slices; n=15 active zones)	1.233 ± 0.0943	unpaired t-test p=0.7687	2.616 ± 0.194	unpaired t-test ** p=0.0030	6.278 ± 0.4112	unpaired t-test p=0.0521	55.40 ± 3.961 (n=15 Azs)	Mann Whitney test **** p<0.0001	5.565 ± 0.437	unpaired t-test * p=0.0292
	WT no Stimulation Control (4 mM extracellular Ca2+); (N= 2 cultures; 2 slices; n=15 active zones)	1.178 ± 1.158		1.753 ± 0.183		4.976 ± 0.493		90.21 ± 4.422 (n=14 Azs)		4.327 ± 0.314
	Figure S1D-S1E	Number of docked GVs (0-2 nm) per 0.01 µm2 active zone area		Number of GVs within 0-40 nm per 0.01 µm2 active zone area		Number of GVs within 0-100 nm per 0.01 µm2 active zone area		Proportion of Docked GVs (0-2 nm) from vesicles within 0-40 nm (%)
	Number of giant vesicles (GVs; >60 nm) normalized to active zone area
	WT no Stimulation Control (2 mM extracellular Ca2+); (N= 2 cultures; 2 slices; n=15 active zones)	0.049 ± 0.028	Mann Whitney test p=0.3487	0.19 ± 0.063	Mann Whitney test * p=0.0425	0.305 ± 0.087	unpaired t-test ** p=0.0073	26.67 ± 14.53 (n=9 Azs)	Mann Whitney test p=0.2722
	WT no Stimulation Control (4 mM extracellular Ca2+); (N= 2 cultures; 2 slices; n=15 active zones)	0.016 ± 0.016		0.392 ± 0.084		0.658 ± 0.086		8.333 ± 8.333 (n=12 Azs)
	Figure S1A	Number of docked SVs (0-5 nm) per 0.01 µm2 active zone area		Number of SVs (5-10 nm) per 0.01 µm2 active zone area		Number of SVs (10-20 nm) per 0.01 µm2 active zone area		Number of SVs (20-30 nm) per 0.01 µm2 active zone area		Number of SVs (30-40 nm) per 0.01 µm2 active zone area		Number of SVs (40-50 nm) per 0.01 µm2 active zone area		Number of SVs (50-60 nm) per 0.01 µm2 active zone area
	Number of synaptic vesicles (SVs; <60 nm) normalized to active zone area
	WT no Stimulation Control (2 mM extracellular Ca2+); (N= 2 cultures; 2 slices; n=15 active zones)	1.276 ± 0.101	unpaired t-test p=0.6093	0.437 ± 0.074	Mann Whitney test ** p=0.0014	0.417 ± 0.093	Mann Whitney test *** p=0.0002	0.182 ± 0.076	Mann Whitney test p=0.4661	0.305 ± 0.057	Mann Whitney test p=0.3822	0.322 ± 0.089	Mann Whitney test p=0.5246	0.554 ± 0.138	Mann Whitney test p=0.3817
	WT no Stimulation Control (4 mM extracellular Ca2+); (N= 2 cultures; 2 slices; n=15 active zones)	1.178 ± 0.158		0.121 ± 0.062		0.038 ± 0.026		0.168 ± 0.035		0.247 ± 0.073		0.212 ± 0.053		0.371 ± 0.108
	Figure S1G	undocked vesicle (SVs and GVs) diameter (nm)		Docked vesicle (SVs and GVs) diameter (nm)		Docked synaptic vesicle (SVs) diameter (nm)		Docked giant vesicle (GVs) diameter (nm)		Mean undocked vesicle diameter (SVs + GVs) per tomogram		Mean undocked SV diameter per tomogram
	WT no Stimulation Control (2 mM extracellular Ca2+); (N= 2 cultures; 2 slices; n=15 active zones)	49.24 ± 0.426 (Median= 47.71; n= 420 vesicles)	Mann Whitney test p=0.7479	49.90 ± 1.041 (Median= 47.71; n= 112 vesicles)	Mann Whitney test p=0.4771	47.79 ± 0.345 (Median= 47.24; n= 107 vesicles)	Mann Whitney test p=0.7208	95.04 ± 8.561 (Median= 102.3; n= 5 vesicles)	n too small	49.38 ± 0.793	Mann Whitney test * p=0.0453	47.92 ± 0.524	unpaired t-test p=0.0503
	WT no Stimulation Control (4 mM extracellular Ca2+); (N= 2 cultures; 2 slices; n=15 active zones)	52.51 ± 0.9435 (Median= 47.24; n= 273 vesicles)		48.21 ± 0.683 (Median= 47.24; n= 76 vesicles)		47.64 ± 0.379 (Median= 47.24; n= 75 vesicles)		91.06 (n= 1 vesicle)		53.20 ± 1.495		46.43 ± 0.502
		2mM Ca2+	4 mM Ca+
	Total # of docked vesicles	112	76
	# docked SVs	107	75
	# docked GVs	5	1
	SVs (%)	95.5357	98.6842
	GVs (%)	4.46429	1.31579

## Sheet: S1B - 3D WT SC
CA1_WT_NoStim_2mM vs 4mM Ca
in the presence of TTX, CNQX, D-APV
	Figure S1J-S1K	Number of docked SVs (0-2 nm) per 0.01 µm2 active zone area		Number of SVs within 0-40 nm per 0.01 µm2 active zone area		Number of SVs within 0-100 nm per 0.01 µm2 active zone area		Proportion of Docked SVs (0-2 nm) from vesicles within 0-40 nm (%) per tomogram		Mean active zone area (0.01 µm2)
	Number of vesicles normalized to active zone area
	WT no Stimulation Control (2 mM extracellular Ca2+); (N= 2 cultures; 2 slices; n=14 active zones)	1.653 ± 0.152	unpaired t-test p=0.8534	2.621 ± 0.1364	unpaired t-test p=0.4360	6.642 ± 0.369	unpaired t-test p=0.7895	62.03 ± 3.432	unpaired t-test p=0.9821	6.347 ± 0.575	unpaired t-test p=0.0856
	WT no Stimulation Control (4 mM extracellular Ca2+); (N= 2 cultures; 2 slices; n=13 active zones)	1.603 ±0.228		2.431 ± 0.200		6.784 ± 0.3713		62.21 ± 7.362		5.172 ± 0.283
	Figure S1I	Number of docked SVs (0-5 nm) per 0.01 µm2 active zone area		Number of SVs (5-10 nm) per 0.01 µm2 active zone area		Number of SVs (10-20 nm) per 0.01 µm2 active zone area		Number of SVs (20-30 nm) per 0.01 µm2 active zone area		Number of SVs (30-40 nm) per 0.01 µm2 active zone area		Number of SVs (40-50 nm) per 0.01 µm2 active zone area		Number of SVs (50-60 nm) per 0.01 µm2 active zone area
	Number of vesicles normalized to active zone area
	WT no Stimulation Control (2 mM extracellular Ca2+); (N= 2 cultures; 2 slices; n=14 active zones)	1.725 ± 0.154	unpaired t-test p=0.7837	0.31 ± 0.061	Mann Whitney test * p=0.0159	0.16 ± 0.039	Mann Whitney test p=0.9014	0.131 ± 0.038	Mann Whitney test p=0.3657	0.296 ± 0.049	Mann Whitney test p=0.4251	0.57 ± 0.070	unpaired t-test p=0.7781	0.833 ± 0.111	unpaired t-test p=0.7564
	WT no Stimulation Control (4 mM extracellular Ca2+); (N= 2 cultures; 2 slices; n=13 active zones)	1.651 ± 0.222		0.147 ± 0.082		0.219 ± 0.076		0.174 ± 0.037		0.240 ± 0.076		0.605 ± 0.101		0.827 ± 0.128
	Figure S1N	Undocked vesicle diameter (nm)		Docked vesicle diameter (nm)		Mean undocked vesicle diameter per tomogram
	WT no Stimulation Control (2 mM extracellular Ca2+); (N= 2 cultures; 2 slices; n=14 active zones)	46.06 ± 0.195 (Median= 45.69; n= 428 vesicles)	Mann Whitney test **** p<0.0001	46.77 ± 0.321 (Median= 46.31; n= 140 vesicles)	Mann Whitney test **** p<0.0001	46.35 ± 0.558	unpaired t-test * p=0.0242
	WT no Stimulation Control (4 mM extracellular Ca2+); (N= 2 cultures; 2 slices; n=13 active zones)	44.52 ± 0.192 (Median= 44.13; n= 338 vesicles)		44.64 ± 0.269 (Median= 44.74; n= 109 vesicles)		44.69 ± 0.396

## Sheet: S1C - 2D Docking Dock10
CA3_Dock10C;Ai32_2mM Ca_100LPs_20Hz_5ms
	Figure 4E-4I	Number of docked vesicles (0-5 nm) per 100 nm active zone length		Number of docked vesicles (0-10 nm) per 100 nm active zone length		Proportion of Docked vesicles (0-5 nm) from vesicles within 0-10 nm (%)		Mean active zone length (nm)
	Number of vesicles normalized to active zone length
	No Stimulation Control (NS); (N=3 cultures; 3 slices (47 MFBs); n=135 active zones)	0.351 ± 0.033	p>0.9999 NS v ST p=0.0628 NS v S * p=0.0258 ST v S	0.605 ± 0.036	p>0.9999 NS v ST **** p<0.0001 NS v S *** p=0.0006 ST v S	55.79 ±4.01 (n=110 active zones with SVs)	p=0.288 NS v ST p=0.855 NS v S p>0.9999 ST v S	277.4 ± 9.121	* p=0.0431 NS v ST p=0.4766 NS v S p=0.7868 ST v S
	Stimulation +TTX Control (ST); (N=3 cultures; 3 slices (39 MFBs); n= 114 active zones)	0.369 ± 0.035		0.570 ± 0.04		65.54 ± 4.261 (n=89 active zones with SVs)		244.4 ± 8.202
	Stimulation (S); (N=3 culture; 3 slices (38 MFBs); n= 140 active zones)	0.244 ± 0.026		0.373 ± 0.032		67.57 ± 4.708 (n=83 active zones with SVs		259.2 ± 8.232
	Number of vesicles per AZ length normalized to the mean number in the no stimulation control of the respective experiment (%)
	No Stimulation Control (NS); (N=3 cultures; 3 slices (47 MFBs); n=135 active zones)	100 ± 9.381	p>0.9999 NS v ST p=0.0947 NS v S * p=0.0338 ST v S	100 ± 5.872	p>0.9999 NS v ST **** p<0.0001 NS v S ** p=0.0013 ST v S
	Stimulation +TTX Control (ST); (N=3 cultures; 3 slices (39 MFBs); n= 114 active zones)	106.6 ± 10.41		95.13 ± 6.785
	Stimulation (S); (N=3 culture; 3 slices (38 MFBs); n= 140 active zones)	71.76 ± 7.783		63.973 ± 5.589
	Figure 4J	Vesicle diameter (nm) for all vesicles within 0-5 nm of the active zone		Vesicle diameter (nm) of synaptic vesicles (<60nm) within 0-5 nm of the active zone		Vesicle diameter (nm) of giant vesicles (≥60nm) within 0-5 nm of the active zone
	No Stimulation Control (NS); (N= 3 cultures; n=136 vesicles)	46.85 ± 1.237 (Median= 41.72)	p>0.9999 NS v ST p>0.9999 NS v S p>0.9999 ST v S	41.34 ± 0.445 (Median= 41.02; n= 116 SVs)	p>0.9999 NS v ST p=0.6962 NS v S p>0.9999 ST v S	78.80 ± 1.979 (Median= 79.23; n= 20 SVs)	p=0.9198 NS v ST p>0.9999 NS v S p>0.9999 ST v S
	Stimulation +TTX Control (ST); (N=3 cultures; n= 105 vesicles)	47.26 ± 1.330 (Median= 42.50)		42.16 ± 0.588 (Median= 41.42; n= 89 SVs)		75.65 ± 2.424 (Median= 75.99; n= 16 SVs)
	Stimulation (S); (N=3 cultures; n= 94 vesicles)	47.52 ± 1.577 (Median= 42.81)		42.15 ± 0.564 (Median= 41.49; n= 81 SVs)		80.92 ± 4.275 (Median= 78.01; n=13 SVs)

## Sheet: S1D - 3D Docking Dock10
CA3_Dock10C;Ai32_2mM Ca_100LPs_20Hz_5ms
	Figure 5H and 5I	Number of docked SVs (0-2 nm) per 0.01 µm2 active zone area		Number of SVs within 0-40 nm per 0.01 µm2 active zone area		Number of SVs within 0-100 nm per 0.01 µm2 active zone area		Proportion of Docked SVs (0-2 nm) from vesicles within 0-40 nm (%)		Mean active zone area (0.01 µm2)
	Number of synaptic vesicles (SVs; <60 nm) normalized to active zone area
	No Stimulation Control (NS); (N=3 cultures; 3 slices; n=22 active zones)	1.014 ± 0.1245	One-way ANOVA p=0.5333 NS v ST p=0.8297 NS v S * p=0.0421 ST v S	1.761 ± 0.179	Kruskal-Wallis test p=0.7626 NS v ST p>0.9999 NS v S p=0.7371 ST v S	4.970 ± 0.68	Kruskal-Wallis test p>0.9999 NS v ST p=0.3724 NS v S p=0.5323 ST v S	59.89 ± 4.991 (n=22 AZs)	Kruskal-Wallis test p>0.9999 NS v ST p>0.9999 NS v S p=0.7318 ST v S	4.891 ± 0.612	Kruskal-Wallis test p>0.9999 NS v ST p=0.7194 NS v S p>0.9999 ST v S
	Stimulation +TTX Control (ST); (N=3 cultures; 3 slices; n= 21 active zones)	1.233 ± 0.130		2.151 ± 0.295		5.361 ± 0.873		59.05 ± 4.792 (n=21 AZs)		4.204 ± 0.293
	Stimulation (S); (N=2 cultures; 3 slices; n= 28 active zones)	0.849 ± 0.079		1.824 ± 0.186		6.025 ± 0.618		50.74 ± 4.254 (n=28 AZs)		3.759 ± 0.237
	Figure 5J and 5K	Number of docked GVs (0-2 nm) per 0.01 µm2 active zone area		Number of GVs within 0-40 nm per 0.01 µm2 active zone area		Number of GVs within 0-100 nm per 0.01 µm2 active zone area		Proportion of Docked GVs (0-2 nm) from vesicles within 0-40 nm (%)
	Number of giant vesicles (GVs; >60 nm) normalized to active zone area
	No Stimulation Control (NS); (N=3 cultures; 3 slices; n=22 active zones)	0.032 ± 0.022	Kruskal-Wallis test p=0.0508 NS v ST ** p=0.0042 NS v S p>0.9999 ST v S	0.257 6± 0.069	Kruskal-Wallis test p=0.5342 NS v ST p=0.2599 NS v S p>0.9999 ST v S	0.424 ± 0.091	Kruskal-Wallis test p=0.1521 NS v ST p>0.9999 NS v S p=0.4589 ST v S	5.952 ± 4.137 (n=14 AZs)	Kruskal-Wallis test * p=0.0233 NS v ST ** p=0.0019 NS v S p>0.9999 ST v S
	Stimulation +TTX Control (ST); (N=3 cultures; 3 slices; n= 21 active zones)	0.145 ± 0.037		0.396 ± 0.089		0.625 ± 0.092		44.52 ± 9.437 (n=14 AZs)
	Stimulation (S); (N=2 cultures; 3 slices; n= 28 active zones)	0.199 ± 0.046		0.362 ± 0.06		0.441 ± 0.062		52.54 ± 9.246 (n=23 AZs)
	Figure 5G	Number of docked SVs (0-5 nm) per 0.01 µm2 active zone area		Number of SVs (5-10 nm) per 0.01 µm2 active zone area		Number of SVs (10-20 nm) per 0.01 µm2 active zone area		Number of SVs (20-30 nm) per 0.01 µm2 active zone area		Number of SVs (30-40 nm) per 0.01 µm2 active zone area		Number of SVs (40-50 nm) per 0.01 µm2 active zone area		Number of SVs (50-60 nm) per 0.01 µm2 active zone area
	Number of SVs normalized to active zone area
	No Stimulation Control (NS); (N=3 cultures; 3 slices; n=22 active zones)	1.014 ± 0.125	One-way ANOVA p=0.5269 NS v ST p>0.9999 NS v S p=0.0580 ST v S	0.226 ± 0.077	Kruskal-Wallis test p=0.6752 NS v ST p>0.99994 NS v S p=0.3175 ST v S	0.155 ± 0.047	Kruskal-Wallis test p>0.9999 NS v ST p>0.9999 NS v S p>0.9999 ST v S	0.181 ± 0.047	Kruskal-Wallis test p=0.1718 NS v ST p>0.9999 NS v S p=0.1204 ST v S	0.186 ± 0.050	Kruskal-Wallis test p=0.9431 NS v ST p>0.9999 NS v S p>0.9999 ST v S	0.28 ± 0.113	Kruskal-Wallis test p>0.9999 NS v ST p=0.0683 NS v S p=0.6185 ST v S	0.452 ± 0.104	Kruskal-Wallis test p>0.9999 NS v ST p>0.9999 NS v S p>0.9999 ST v S
	Stimulation +TTX Control (ST); (N=3 cultures; 3 slices; n= 21 active zones)	1.233 ± 0.130		0.265 ± 0.055		0.163 ± 0.055		0.108 ± 0.063		0.382 ± 0.109		0.364 ± 0.107		0.486 ± 0.110
	Stimulation (S); (N=2 cultures; 3 slices; n= 28 active zones)	0.870 ± 0.077		0.185 ± 0.059		0.246 ± 0.059		0.214 ± 0.055		0.243 ± 0.058		0.535 ± 0.126		0.475 ± 0.064
	Figure 5M	undocked vesicle (SVs and GVs) diameter (nm)		Docked vesicle (SVs and GVs) diameter (nm)		Docked synaptic vesicle (SVs) diameter (nm)		Docked giant vesicle (GVs) diameter (nm)		Mean undocked vesicle diameter (SVs + GVs) per tomogram		Mean undocked SV diameter per tomogram
	No Stimulation Control (NS); (N=3 cultures; 3 slices; n=22 active zones)	51.36 ± 0.619 (Median= 48.17; n= 395 vesicles)	Kruskal-Wallis test p>0.9999 NS v ST **** p<0.0001 NS v S ****p<0.0001 ST v S	49.46 ± 0.555 (Median= 48.48; n= 103 vesicles)	Kruskal-Wallis test p>0.9999 NS v ST p>0.9999 NS v S p>0.9999 ST v S	48.85 ± 0.359 (Median= 48.48; n= 101 vesicles)	Kruskal-Wallis test p=0.4127 NS v ST ** p=0.0058 NS v S p=0.2856 ST v S	80.19 ± 1.865 (Median= 80.19; n= 2 vesicles)	One-way ANOVA p>0.9999 NS v ST p>0.9999 NS v S p>0.9999 ST v S	52.77 ± 1.181	Kruskal-Wallis test p>0.9999 NS v ST p=0.0730 NS v S ** p=0.0098 ST v S	47.88 ± 0.355	One-way ANOVA p>0.9999 NS v ST p=0.2579 NS v S p=0.5247 ST v S
	Stimulation +TTX Control (ST); (N=3 cultures; 3 slices; n= 21 active zones)	52.17 ± 0.752 (Median= 48.17; n= 365 vesicles)		52.51 ± 1.231 (Median= 48.48; n= 115 vesicles)		48.16 ± 0.360 (Median= 47.86; n= 101 vesicles)		83.96 ± 3.920 (Median= 89.98; n= 14 vesicles)		53.82 ± 1.280		47.70 ± 0.421
	Stimulation (S); (N=2 cultures; 3 slices; n= 28 active zones)	48.89 ± 0.480 (Median= 46.62; n= 516 vesicles)		54.21 ± 1.601 (Median= 47.86; n= 108 vesicles)		47.27 ± 0.432 (Median= 47.09; n=88 vesicles)		84.72 ± 3.742 (Median= 83.45; n= 20 vesicles)		49.39 ± 0.884		47.00 ± 0.325
		NoStim	Stim+TTX	Stim
	Total # of docked vesicles	103	115	108
	# docked SVs	101	101	88
	# docked GVs	2	14	20
	SVs (%)	98.0583	87.8261	81.4815
	GVs (%)	1.94175	12.1739	18.5185

## Sheet: S1E - 2D Endo Dock10
CA3_Dock10C;Ai32_2mM Ca_100LPs_20Hz_5ms
		not shown	Mean Pore diameter (nm) for coated events	Mean Invagination depth for coated events		not shown	Mean Pore diameter (nm) for coated events	Mean Invagination depth for coated events		not shown	Mean Pore diameter (nm) for coated events	Mean Invagination depth for coated events		Figure 6Q	Mean Pore diameter (nm) for coated events	Mean Invagination depth for coated events
	Dock10-Cre; 100x 20Hz, 5ms pulses, 2mM Ca2+	No Stimulation Control (NS); (N=3 cultures; 3 slices; 47 MFBs)	110.8 (n=1 event)	73.23 (n=1 event)	Nex-Cre; 20x 10Hz, 2ms pulses, 2mM Ca2+	No Stimulation Control (NS); (N= 3 cultures; 4 slices; 46 MFBs)	99.59 ± 10.46 (n=4 events)	58.11 ± 14.24 (n=4 events)	Nex-Cre; 100x 20Hz, 2ms pulses, 4mM Ca2+	No Stimulation Control (NS); (N= 3 cultures; 4 slices; 38 MFBs)	100.2 (n=1 event)	47.25 (n=1 event)	pooled data (all experiments)	No Stimulation Control (NS); (n=131 MFBs)	101.6 ± 6.87 (n=6 events)	58.82 ± 9.62 (n=6 events)
		Stimulation +TTX Control (ST); (N=3 cultures; 3 slices; 39 MFBs)	105.1 ± 17.30 (n=2 events)	62.98 ± 18.74 (n=2 events)		Stimulation +TTX Control (ST); (N=3 cultures; 4 slices; 39 MFBs)	93.04 ± 12.39 (n=4 events)	56.60 ± 14.10 (n=4 events)		Stimulation +TTX Control (ST); (N=3 cultures; 4 slices; 42 MFBs)	92.43 ± 5.493 (n=6 events)	43.67 ± 7.355 (n=6 events)		Stimulation +TTX Control (ST); (n= 120 MFBs)	94.75 ± 5.23 (n=12 events)	51.2 ± 6.42 (n=12 events)
		Stimulation (S); (N=3 culture; 3 slices; 38 MFBs)	76.26 ± 17.77 (n=4 events)	61.46 ± 10.39 (n=4 events)		Stimulation (S); (N=2 cultures; 3 slices; 36 MFBs)	85.32 ± 50.08 (n=3 events)	53.70 ± 13.06 (n=3 events)		Stimulation (S); (N=2 cultures; 3 slices; 36 MFBs)	53.19 ± 10.04 (n=4 events)	66.34 ± 18.13 (n=4 events)		Stimulation (S); (n= 118 MFBs)	70.34 ± 14.15 (n=11 events)	61.12 ± 7.71 (n=11 events)
		Figure 6R	Mean Pore diameter (nm) for all non-coated events	Mean Invagination depth for all non-coated events		Figure 6S	Mean Pore diameter (nm) for all non-coated events	Mean Invagination depth for all non-coated events
	Dock10-Cre; 100x 20Hz, 5ms pulses, 2mM Ca2+	No Stimulation Control (NS); (N=3 cultures; 3 slices; 47 MFBs)	n=0 events	n=0 events		Stimulation (S) Events at peri-AZ	86.16 ± 5.15 (n=28 events)	81.2 ± 14.68 (n=28 events)
		Stimulation +TTX Control (ST); (N=3 cultures; 3 slices; 39 MFBs)	193.3 ± 39.04 (n=6 events)	201 ± 75.99 (n=6 events)		Stimulation (S) Events >200nm from AZ	122.1 ± 13.89 (n=23 events)	144.8 ± 20.28 (n=23 events)
		Stimulation (S); (N=3 culture; 3 slices; 38 MFBs)	102.4 ± 7.25 (n=51 events)	109.9 ± 12.87 (n=51 events)

## Sheet: S1F - 3D Endo Dock10
CA3_Dock10C;Ai32_2mM Ca_100LPs_20Hz_5ms
	Figure 7X	Mean Pore diameter (nm) for all non-coated events	Mean Invagination depth for all non-coated events		Figure 7Y and 7Z	all events with a D/P ratio >1.5
	Events with a D/P ration of 1	86.37 ± 2.88 (n=55 events)	49.88 ± 2.67 (n=55 events)		Mean widest diameter D (nm)	89.43 ± 7.78 (n=12 events)
	Events with a D/P ration of >1-1.5	75.61 ± 7.77 (n=18 events)	90.49 ± 10.31 (n=18 events)		Mean invagination Depth I (nm)	87.93 ± 8.34 (n=12 events)
	Events with a D/P ration of 1.5-2	51.57 ± 5.64 (n=7 events)	87.72 ± 12.93 (n=7 events)		Mean pore diameter (nm)	46.03 ± 3.88 (n=12 events)
	Events with a D/P ration of >2	49.43 ± 11.37 (n=6 events)	124.3 ± 37.02 (n=6 events)		Mean calculated surface area (nm2 x 10^3)	26,882 ± 5,318 (n=12 events)
	Figure 7W	Number of putative endocytic events per tomographic volume
	No Stimulation Control (NS); (N= 1 cultures; 1 slice; n=10 tomograms)	0.10 ± 0.10	p>0.9999 NS v ST ***p=0.0001 NS v S ****p<0.0001 ST v S
	Stimulation +TTX Control (ST); (N=2 cultures; 2 slices; n= 19 tomograms)	0.316 ± 0.188
	Stimulation (S); (N=2 cultures; 2 slices; n= 19 tomograms)	4.895 ± 0.997

## Sheet: S1G - 2D Docking Nex (20LPs)
CA3_NexC;Ai32_2mM Ca_20LPs_10Hz_2ms
	Figure S5A-S5E	Number of docked vesicles (0-5 nm) per 100 nm active zone length		Number of docked vesicles (0-10 nm) per 100 nm active zone length		Proportion of Docked vesicles (0-5 nm) from vesicles within 0-10 nm (%)		Mean active zone area (0.01 µm2)
	Number of vesicles normalized to active zone length
	No Stimulation Control (NS); (N= 3 cultures; 4 slices (44 MFBs); n=144 active zones)	0.445 ± 0.033	p>0.9999 NS v ST p=0.307 NS v S * p=0.047 ST v S	0.638 ± 0.037	p>0.9999 NS v ST p=0.536 NS v S p=0.804 ST v S	68.84 ± 3.379 (n=121 active zones with SVs)	p=0.206 NS v ST p>0.9999 NS v S p=0.118 ST v S	272.7 ± 7.266	p>0.9999 NS v ST *** p=0.0003 NS v S *** p<0.0009 ST v S
	Stimulation +TTX Control (ST); (N=3 cultures; 4 slices (39 MFBs); n= 131 active zones)	0.49 ±0.037		0.634 ± 0.04		77.19 ± 3.364 (n=109 active zones with SVs)		270.5 ± 7.745
	Stimulation (S); (N=2 cultures; 3 slices (36 MFBs); n= 135 active zones)	0.367 ± 0.034		0.562 ± 0.037		64.39 ± 4.152 (n=106 active zones with SVs		234.2 ± 6.280
	Number of vesicles per AZ length normalized to the mean number in the no stimulation control of the respective experiment (%)
	No Stimulation Control (NS); (N= 3 cultures; 4 slices (44 MFBs); n=144 active zones)	100 ± 7.498	p>0.9999 NS v ST p=0.502 NS v S p=0.187 ST v S	100 ± 5.820	p>0.9999 NS v ST p>0.9999 NS v S p>0.9999 ST v S
	Stimulation +TTX Control (ST); (N=3 cultures; 4 slices (39 MFBs); n= 131 active zones)	106.1 ±7.914		99.29 ± 6.247
	Stimulation (S); (N=2 cultures; 3 slices (36 MFBs); n= 135 active zones)	85.72 ± 7.877		93.44 ± 6.176
	Figure S5F	Vesicle diameter for all vesicles within 0-5 nm of the active zone		Vesicle diameter of synaptic vesicles (<60nm) within 0-5 nm of the active zone		Vesicle diameter of giant vesicles (≥60nm) within 0-5 nm of the active zone
	No Stimulation Control (NS); (N= 3 cultures; n=181 vesicles)	46.37 ± 1.061 (Median= 41.51)	p>0.9999 NS v ST p=0.424 NS v S p>0.9999 ST v S	41.38 ± 0.379 (Median= 40.70; n= 157 SVs)	p=0.783 NS v ST p>0.9999 NS v S p=0.764 ST v S	79.03 ± 2.570 (Median= 78.19; n= 24 GVs)	p>0.9999 NS v ST p>0.9999 NS v S p>0.9999 ST v S
	Stimulation +TTX Control (ST); (N=3 cultures; n= 173 vesicles)	47.05 ± 1.167 (Median= 42.27)		41.75 ± 0.376 (Median= 41.79; n= 150 SVs)		81.63 ± 3.312 (Median= 76.93; n= 23 GVs)
	Stimulation (S); (N=2 cultures; n= 118 vesicles)	51.07 ± 1.851 (Median= 42.39)		41.10 ± 0.410 (Median= 40.67; n= 90 SVs)		83.10 ± 3.312 (Median= 79.06; n= 28 GVs)

## Sheet: S1H - 3D Docking Nex (20LPs)
CA3_NexC;Ai32_2mM Ca_20LPs_10Hz_2ms
	Figure S5H	Number of docked SVs (0-2 nm) per 0.01 µm2 active zone area		Number of SVs within 0-40 nm per 0.01 µm2 active zone area		Number of SVs within 0-100 nm per 0.01 µm2 active zone area		Proportion of Docked SVs (0-2 nm) from vesicles within 0-40 nm (%)		Mean active zone area (0.01 µm2)
	Number of synaptic vesicles (SVs; <60 nm) normalized to active zone area
	No Stimulation Control (NS); (N= 2 cultures; 3 slices; n=14 active zones)	1.390 ± 0.207	One-way ANOVA p>0.9999 NS v ST p=0.4693 NS v S p=0.9958 ST v S	2.001 ± 0.261	One-way ANOVA p>0.9999 NS v ST p=0.95373 NS v S p=0.2599 ST v S	5.194 ± 0.513	Kruskal-Wallis test p>0.9999 NS v ST p=0.5231 NS v S p=0.2131 ST v S	68.29 ± 4.344 (n=14 Azs)	Kruskal-Wallis test p=0.7754 NS v ST p>0.9999 NS v S p=0.3087 ST v S	4.707 ± 0.322	One-way ANOVA p=0.0731 NS v ST p=0.0898 NS v S p>0.9999 ST v S
	Stimulation +TTX Control (ST); (N=2 cultures; 3 slices; n= 21 active zones)	1.249 ± 0.135		2.231 ± 0.224		5.773 ± 0.603		59.33 ± 4.978 (n=21 Azs)		3.744 ± 0.285
	Stimulation (S); (N=1 culture; 2 slices; n= 13 active zones)	1.014 ± 0.182		1.612 ± 0.273		4.153 ± 0.607		71.98 ± 8.781 (n=13 Azs)		3.673 ± 0.272
	not shown	Number of docked GVs (0-2 nm) per 0.01 µm2 active zone area		Number of GVs within 0-40 nm per 0.01 µm2 active zone area		Number of GVs within 0-100 nm per 0.01 µm2 active zone area		Proportion of Docked GVs (0-2 nm) from vesicles within 0-40 nm (%) (only AZ included that have vesicles within 40 nm)
	Number of giant vesicles (GVs; >60 nm) normalized to active zone area
	No Stimulation Control (NS); (N= 2 cultures; 3 slices; n=14 active zones)	0.035 ± 0.019	Kruskal-Wallis test p>0.9999 NS v ST p>0.9999 NS v S p>0.9999 ST v S	0.234 ± 0.066	Kruskal-Wallis test p>0.9999 NS v ST p>0.9999 NS v S p>0.9999 ST v S	0.421 ± 0.076	One-way ANOVA p>0.9999 NS v ST p=0.1992 NS v S p=0.30529 ST v S	22.92 ± 12.96 (n=8 Azs)	Kruskal-Wallis test p>0.9999 NS v ST p>0.9999 NS v S p>0.9999 ST v S
	Stimulation +TTX Control (ST); (N=2 cultures; 3 slices; n= 21 active zones)	0.11 ± 0.049		0.219 ± 0.049		0.47 ± 0.088		38.46 ± 14.04 (n=13 Azs)
	Stimulation (S); (N=1 culture; 2 slices; n= 13 active zones)	0.149± 0.08		0.3 ± 0.081		0.684 ± 0.101		18.75 ± 9.149 (n=8 Azs)
	Figure S5G	Number of docked SVs (0-5 nm) per 0.01 µm2 active zone area		Number of SVs (5-10 nm) per 0.01 µm2 active zone area		Number of SVs (10-20 nm) per 0.01 µm2 active zone area		Number of SVs (20-30 nm) per 0.01 µm2 active zone area		Number of SVs (30-40 nm) per 0.01 µm2 active zone area		Number of SVs (40-50 nm) per 0.01 µm2 active zone area		Number of SVs (50-60 nm) per 0.01 µm2 active zone area
	Number of vesicles normalized to active zone area
	No Stimulation Control (NS); (N= 2 cultures; 3 slices; n=14 active zones)	1.442 ± 0.198	One-way ANOVA p>0.9999 NS v ST p=0.5182 NS v S p>0.9999 ST v S	0.143 ± 0.044	Kruskal-Wallis test p>0.9999 NS v ST p>0.9999 NS v S p=0.9627 ST v S	0.101 ± 0.035	Kruskal-Wallis test p>0.9999 NS v ST p>0.9999 NS v S p>0.9999 ST v S	0.101 ± 0.036	Kruskal-Wallis test p=0.9553 NS v ST p=0.9610 NS v S p=0.1182 ST v S	0.214 ± 0.052	Kruskal-Wallis test p>0.9999 NS v ST p>0.9999 NS v S p>0.9999 ST v S	0.451 ± 0.089	Kruskal-Wallis test p=0.7627 NS v ST p>0.9999 NS v S p>0.9999 ST v S	0.522 ± 0.079	Kruskal-Wallis test p=0.5181 NS v ST p=0.5212 NS v S p>0.9999 ST v S
	Stimulation +TTX Control (ST); (N=2 cultures; 3 slices; n= 21 active zones)	1.307 ± 0.137		0.171 ± 0.051		0.143 ± 0.044		0.251 ± 0.073		0.388 ± 0.116		0.401 ± 0.115		0.511 ± 0.165
	Stimulation (S); (N=1 culture; 2 slices; n= 13 active zones)	1.089 ± 0.173		0.094 ± 0.045		0.088 ± 0.043		0.056 ± 0.040		0.285 ± 0.109		0.317 ± 0.074		0.318 ± 0.074
	Figure S5J	undocked vesicle (SVs and GVs) diameter (nm)		Docked vesicle (SVs and GVs) diameter (nm)		Docked synaptic vesicle (SVs) diameter (nm)		Docked giant vesicle (GVs) diameter (nm)		Mean undocked vesicle diameter (SVs + GVs) per tomogram		Mean undocked SV diameter per tomogram
	No Stimulation Control (NS); (N= 2 cultures; 3 slices; n=14 active zones)	51.26 ± 0.758 (Median= 48.17; n= 273 vesicles)	Kruskal-Wallis test * p=0.0293 NS v ST p>0.9999 NS v S p=0.2723 ST v S	50.70 ± 1.366 (Median= 47.86; n= 95 vesicles)	Kruskal-Wallis test p>0.9999 NS v ST p>0.9999 NS v S p=0.8880 ST v S	48.40 ± 0.345 (Median= 47.86; n= 92 vesicles)	Kruskal-Wallis test p>0.9999 NS v ST p>0.9999 NS v S p>0.999 ST v S	121.3 ± 6.075 (Median= 116.9; n= 3 vesicles)	Kruskal-Wallis test p=0.1356 NS v ST * p=0.0184 NS v S p>0.9999 ST v S	52.65 ± 2.085	Kruskal-Wallis test p>0.9999 NS v ST p=0.2613 NS v S * p=0.0174 ST v S	47.94 ± 0.302	One-way ANOVA p=0.2048 NS v ST p>0.9999 NS v S p>0.9999 ST v S
	Stimulation +TTX Control (ST); (N=2 cultures; 3 slices; n= 21 active zones)	50.48 ± 0.728 (Median= 47.24; n= 358 vesicles)		50.73 ± 1.152 (Median= 48.17; n= 100 vesicles)		48.21 ± 0.451 (Median= 47.55; n= 94 vesicles)		90.24 ± 6.837 (Median= 95.42; n= 6 vesicles)		51.59 ± 1.623		47.03 ± 0.346
	Stimulation (S); (N=1 culture; 2 slices; n= 13 active zones)	53.69 ± 1.294 (Median= 47.86; n= 175 vesicles)		52.29 ±1.660 (Median= 48.80; n= 49 vesicles)		48.49 ± 0.4432 (Median= 48.48; n=52 vesicles)		84.80 ± 4.562 (Median= 87.18; n= 6 vesicles)		56.62 ± 2.109		47.41 ± 0.373
		NoStim	Stim+TTX	Stim
	Total # of docked vesicles	95	100	55
	# docked SVs	92	94	49
	# docked GVs	3	6	6
	SVs (%)	96.8421	94	89.0909
	GVs (%)	3.15789	6	10.9091

## Sheet: S1I - 2D Docking Nex (100LPs)
CA3_NexC;Ai32_4mM Ca_100LPs_20Hz_2ms
	Figure S5L-S5P	Number of docked vesicles (0-5 nm) per 100 nm active zone length		Number of docked vesicles (0-10 nm) per 100 nm active zone length		Proportion of Docked vesicles (0-5 nm) from vesicles within 0-10 nm (%)		Mean active zone length (nm)
	Number of vesicles normalized to active zone length
	No Stimulation Control (NS); (N= 2 cultures; 2 slices (38 MFBs); n=120 active zones)	0.8 ± 0.037	p>0.9999 NS v ST *** p=0.0009 NS v S *** p=0.0001 ST v S	0.678 ± 0.04	p>0.9999 NS v ST *** p=0.0006 NS v S ** p=0.0090 ST v S	71.11 ± 3.393 (n=107 active zones with SVs)	p=0.433 NS v ST p>0.9999 NS v S p=0.058 ST v S	315.9 ± 10.12	p>0.9999 NS v ST p=0.9403 NS v S p=0.6321 ST v S
	Stimulation +TTX Control (ST); (N=2 cultures; 2 slices (42 MFBs); n= 127 active zones)	0.496 ±0.036		0.637 ± 0.039		77.02 ± 3.259 (n=109 active zones with SVs)		318.8 ± 9.286
	Stimulation (S); (N=2 cultures; 2 slices (44 MFBs); n= 139 active zones)	0.302 ± 0.029		0.469 ± 0.033		64.70 ± 3.976 (n=100 active zones with SVs		313.8 ± 12.19
	Number of vesicles per AZ length normalized to the mean number in the no stimulation control of the respective experiment (%)
	No Stimulation Control (NS); (N= 2 cultures; 2 slices (38 MFBs); n=120 active zones)	100 ± 7.563	p>0.9999 NS v ST ** p=0.002 NS v S *** p=0.0002 ST v S	100 ± 5.526	p>0.9999 NS v ST *** p=0.003 NS v S ** p=0.0058 ST v S
	Stimulation +TTX Control (ST); (N=2 cultures; 2 slices (42 MFBs); n= 127 active zones)	104.1 ± 7.306		95.95 ± 5.985
	Stimulation (S); (N=2 cultures; 2 slices (44 MFBs); n= 139 active zones)	66.78 ± 6.651		69.73 ± 4.907
	Figure S5Q	Vesicle diameter for all vesicles within 0-5 nm of the active zone		Vesicle diameter of synaptic vesicles (<60nm) within 0-5 nm of the active zone		Vesicle diameter of giant vesicles (≥60nm) within 0-5 nm of the active zone
	No Stimulation Control (NS); (N= 2 cultures; n=180 vesicles)	46.99 ± 1.100 (Median= 42.56)	p>0.9999 NS v ST **** p<0.0001 NS v S **** p<0.0001 ST v S	42.21 ± 0.356 (Median= 41.71; n= 158 SVs)	p>0.9999 NS v ST ** p=0.0076 NS v S * p=0.0131 ST v S	81.32 ± 3.668 (Median= 78.98; n= 22 SVs)	p>0.9999 NS v ST p=0.1139 NS v S p=0.1633 ST v S
	Stimulation +TTX Control (ST); (N=2 cultures; n= 197 vesicles)	47.97 ± 1.079 (Median= 42.84)		42.42 ± 0.35 (Median= 41.87; n= 169 SVs)		81.47 ± 2.529 (Median= 78.42; n= 28 SVs)
	Stimulation (S); (N=2 cultures; n= 129 vesicles)	56.24 ± 2.012 (Median= 46.08)		43.95 ± 0.502 (Median= 43.47; n= 94 SVs)		89.26 ± 3.212 (Median= 86.94; n=35 SVs)

## Sheet: S1J - 3D Docking Nex (100LPs)
CA3_NexC;Ai32_4mM Ca_100LPs_20Hz_2ms
	Figure S5S	Number of docked SVs (0-2 nm) per 0.01 µm2 active zone area		Number of SVs within 0-40 nm per 0.01 µm2 active zone area		Number of SVs within 0-100 nm per 0.01 µm2 active zone area		Proportion of Docked SVs (0-2 nm) from vesicles within 0-40 nm (%) (only AZ included that have vesicles within 40 nm)		Mean active zone area (0.01 µm2)
	Number of synaptic vesicles (SVs; <60 nm) normalized to active zone area
	No Stimulation Control (NS); (N= 2 cultures; 2 slices; n=21 active zones)	1.227 ± 0.126	One-way ANOVA p>0.9999 NS v ST p=0.1508 NS v S p=0.0810 ST v S	2.280 ± 0.191	One-way ANOVA p=0.2447 NS v ST ** p=0.0030 NS v S p=0.2885 ST v S	6.878 ± 0.5464	One-way ANOVA p=0.0625 NS v ST ** p=0.0019 NS v S p=0.6704 ST v S	52.64 ± 5.393 (n=21 Azs)	One-way ANOVA p=0.1133 NS v ST p>0.9999 NS v S p=0.1396 ST v S	3.941 ± 0.316	Kruskal-Wallis test p>0.9999 NS v ST p>0.9999 NS v S p>0.9999 ST v S
	Stimulation +TTX Control (ST); (N=2 cultures; 2 slices; n= 21 active zones)	1.282 ± 0.179		1.849 ± 0.184		5.220 ± 0.5496		69.65 ± 4.885 (n=21 Azs)		4.551 ± 0.474
	Stimulation (S); (N=2 cultures; 2 slices; n= 21 active zones)	0.822 ± 0.118		1.437 ± 0.138		4.361 ± 0.3626		53.38 ± 6.568 (n=21 Azs)		4.092 ± 0.312
	not shown	Number of docked GVs (0-2 nm) per 0.01 µm2 active zone area		Number of GVs within 0-40 nm per 0.01 µm2 active zone area		Number of GVs within 0-100 nm per 0.01 µm2 active zone area		Proportion of Docked GVs (0-2 nm) from vesicles within 0-40 nm (%) (only AZ included that have vesicles within 40 nm)
	Number of giant vesicles (GVs; >60 nm) normalized to active zone area
	No Stimulation Control (NS); (N= 2 cultures; 2 slices; n=21 active zones)	0.061 ± 0.025	Kruskal-Wallis test p=0.0608 NS v ST p=0.1633 NS v S p>0.9999 ST v S	0.1816 ± 0.053	Kruskal-Wallis test p=0.5563 NS v ST p=0.6012 NS v S p>0.9999 ST v S	0.291 ± 0.061	Kruskal-Wallis test p=0.0572 NS v ST p=0.0612 NS v S p>0.9999 ST v S	38.89 ± 13.89 (n=9 Azs)	Kruskal-Wallis test p=0.1609 NS v ST p=0.5096 NS v S p>0.9999 ST v S
	Stimulation +TTX Control (ST); (N=2 cultures; 2 slices; n= 21 active zones)	0.205 ± 0.051		0.308 ± 0.075		0.592 ± 0.096		67.22 ± 10.28 (n=13 Azs)
	Stimulation (S); (N=2 cultures; 2 slices; n= 21 active zones)	0.172 ± 0.443		0.263 ± 0.051		0.53 ± 0.071		58.33 ±10.30 (n=14 Azs)
	Figure S5R	Number of docked SVs (0-5 nm) per 0.01 µm2 active zone area		Number of SVs (5-10 nm) per 0.01 µm2 active zone area		Number of SVs (10-20 nm) per 0.01 µm2 active zone area		Number of SVs (20-30 nm) per 0.01 µm2 active zone area		Number of SVs (30-40 nm) per 0.01 µm2 active zone area		Number of SVs (40-50 nm) per 0.01 µm2 active zone area		Number of SVs (50-60 nm) per 0.01 µm2 active zone area
	Number of synaptic vesicles (SVs; <60 nm) normalized to active zone area
	No Stimulation Control (NS); (N= 2 cultures; 2 slices; n=21 active zones)	1.240 ± 0.126	One-way ANOVA p>0.9999 NS v ST p=0.1342 NS v S * p=0.0447 ST v S	0.185 ± 0.069	Kruskal-Wallis test p=0.4463 NS v ST p>0.9999 NS v S p=0.4806 ST v S	0.315 ± 0.053	Kruskal-Wallis test * p=0.0298 NS v ST p=0.1644 NS v S p>0.9999 ST v S	0.215 ± 0.071	Kruskal-Wallis test p=0.1640 NS v ST p>0.9999 NS v S p=0.5661 ST v S	0.3252 ± 0.078	Kruskal-Wallis test p>0.9999 NS v ST p=0.4927 NS v S p>0.9999 ST v S	0.42 ± 0.065	Kruskal-Wallis test p>0.9999 NS v ST p>0.9999 NS v S p>0.9999 ST v S	0.709 ± 0.09	One-way ANOVA * p=0.0314 NS v ST * p=0.0362 NS v S p>0.9999 ST v S
	Stimulation +TTX Control (ST); (N=2 cultures; 2 slices; n= 21 active zones)	1.334 ± 0.181		0.099 ± 0.053		0.127 ± 0.039		0.05 ± 0.024		0.239 ± 0.059		0.519 ± 0.133		0.407 ± 0.09
	Stimulation (S); (N=2 cultures; 2 slices; n= 21 active zones)	0.822 ± 0.118		0.141 ± 0.042		0.178 ± 0.047		0.127 ± 0.041		0.168 ± 0.046		0.345 ± 0.076		0.413 ± 0.06
	Figure S5U	undocked vesicle (SVs and GVs) diameter (nm)		Docked vesicle (SVs and GVs) diameter (nm)		Docked synaptic vesicle (SVs) diameter (nm)		Docked giant vesicle (GVs) diameter (nm)		Mean undocked vesicle diameter (SVs + GVs) per tomogram		Mean undocked SV diameter per tomogram
	No Stimulation Control (NS); (N= 2 cultures; 2 slices; n=21 active zones)	47.61 ± 0.365 (Median= 46.00; n= 483 vesicles)	Kruskal-Wallis test **** p<0.0001 NS v ST p=0.2002 NS v S **** p<0.0.0001 ST v S	49.29 ± 0.993 (Median= 47.24; n= 107 vesicles)	Kruskal-Wallis test * p=0.0273 NS v ST p>0.9999 NS v S * p=0.0144 ST v S	47.44 ± 0.367 (Median= 47.09; n= 102 vesicles)	One-way ANOVA p=0.1455 NS v ST p= 0.1244 NS v S *** p=0.0003 ST v S	87.02 ± 10.77 (Median= 83.29; n= 5 vesicles)	Kruskal-Wallis test p>0.9999 NS v ST p>0.9999 NS v S p=0.6489 ST v S	48.30 ± 0.559	Kruskal-Wallis test p=0.2032 NS v ST p>0.9999 NS v S p=0.6860 ST v S	46.52 ± 0.29	One-way ANOVA p=0.0575 NS v ST p=0.2759 NS v S *** p=0.0004 ST v S
	Stimulation +TTX Control (ST); (N=2 cultures; 2 slices; n= 21 active zones)	50.15 ± 0.533 (Median= 47.55; n= 375 vesicles)		51.96 ± 1.122 (Median= 49.11; n= 134 vesicles)		48.43 ± 0.321 (Median= 48.17; n= 120 vesicles)		82.21 ± 6.059 (Median= 78.94; n= 14 vesicles)		51.53 ± 1.228		47.81 ± 0.439
	Stimulation (S); (N=2 cultures; 2 slices; n= 21 active zones)	50.03 ± 0.860 (Median= 45.22; n= 336 vesicles)		53.48 ± 1.901 (Median= 47.24; n= 88 vesicles)		46.28 ± 0.468 (Median= 45.84; n=74 vesicles)		91.51 ±3.625 (Median= 87.18; n= 14 vesicles)		50.25 ± 1.273		45.61 ± 0.389
		NoStim	Stim+TTX	Stim
	Total # of docked vesicles	107	134	88
	# docked SVs	102	120	74
	# docked GVs	5	14	14
	SVs (%)	95.3271	89.5522	84.0909
	GVs (%)	4.6729	10.4478	15.9091

[truncated: 3 more sheets: S1K - 2D Endo Nex (20LPs), S1L - 2D Endo Nex (100LPs), S1M - 3D Endo Nex (100LPs)]
